# Supplementary material for: Platelet Activation Mechanisms and Consequences of Immune Thrombocytopenia
Source: Cells. 2021 Dec 1;10(12):3386. doi: 10.3390/cells10123386 (PMC8699996; doi:10.3390/cells10123386)
Supplement: Supplementary file 1 [file cells-10-03386-s001.zip]

Archive with 1 entries (1 files):
- cells-1433807-supplementary.xlsx
