# Supplementary material for: Platelet Activation Mechanisms and Consequences of Immune Thrombocytopenia
Source: Cells. 2021 Dec 1;10(12):3386. doi: 10.3390/cells10123386 (PMC8699996; doi:10.3390/cells10123386)
Supplement: Supplementary file 1 [file cells-10-03386-s001.zip › cells-1433807-supplementary.xlsx]

## Sheet: Table S1
No.	Disease type	Short description	Bleeding/thrombosis	OMIM	Genes implicated (OMIM)	Key references
1. ITP	Immune thrombocytopenia	Low platelet count <100 x 109/L with absence of other causes of thrombocytopenia. Autoantibodies to platelet-membrane antigens.	Acute or chronic; bruising, petechiae, mucosal bleeding, rarely brain bleeding. Increased risk of venous thrombosis.	188030, 612169	FCGR2C	Breunis, Blood 2008
1a. cITP	Congenital immunodeficiency with thrombocytopenia	Variety of (mono)genetic linked diseases with thrombocytopenia and immunodeficiency.	Bleeding at different extent.	617718, 607944, 150550, 612783, 301000, 617514, 616100, 618459, 615952, 607624	ACP5, ARHGEF1, ARPC1B, CBFA2, CTLA4, GATA1, LAT, STIM1, RAB27A, STAT3, WAS, WDR1	Kahr, Nat Commun 2017; Briggs, J Clin Immun 2016; Kuhns, Blood 2016; Fuchs, J Immun 2012; Standen, Quart J Med 1986; Keller, J Exp Med 017; Kuehn, Science 2014; Bouafia, J Clin Invest 2019; Milner, Blood 2015; Bizario, J Clin Immun 2004
2. SLE	Systemic lupus erythematosus	Autoantibodies against nuclear, cytoplasmic or cell surface molecules that transcend organs. Low blood cell count. Antibodies or immune complexes causing inflammation and multi-organ injury.	Thrombotic complications.	152700, 600716, 123260, 604590, 610665, 134638, 603594, 603031, 600558,123890, 600244, 606609, 610292, 600584, 191160, 120810, 120820, 600985, 191163, 607218, 125505, 120980, 147620, 600953, 124095, 129010, 600663	BANK1, C4A, C4B, CR2, CRP, CR2, CSK, CTLA4, DNASE1, EGR2, FCGR2B, FCGR3B, IL6, IL18, IRF5, ITGAM, ITPR3, MEF2D, NCF1, NKX2-5, PDCD1, PTPN22, STAT4, TREX1, TNFA, TNXB, TNFAIP3, TLR5, TNFSF4, TNFSF6	Gateva, Nat Gen 2009; Russell, Hum Mol Gen 2004; Blank, Hum Gen 2005; Aitman, Nature 2006; Cunnigham, Nat Gen 2008; Wu, PNAS 2007; Remmers, New Eng J Med 2007; Lee, Hum Genet 2005; Prokunina, Nat Gen 2002; Lee-Kirsch, Nat Gen 2007; Kozyrev, Nat Gen 2008; Oishi, J Hum Gen 2008; Nath, Nat Gen 2008; Linker-Israeli, Gen Immun 1999; Sanchez, Hum Mol Gen 2009; Manjarrez-Orduno, Nat Gen 2012; Myouzen, H…
3. APS	Antiphospholipid syndrome	IgG autoantibodies against proteins binding to procoagulant membranes (lupus anticoagulant). Regular thrombocytopenia.	Thromboembolic complications accompanied by clinical serological features.	107320, 138700	APOH	Hirose, Arthr Rheumat 1999
4. DITP	Drug-induced thrombocytopenia	Drugs causing platelet activation or reducing platelet production, resulting in thrombocytopenia.	Bleeding to different extent.	N.d.	N.d.	Aster, Platelets (Michelson ed) 2007
5. HIT	Heparin-induced thrombocytopenia	Heparin-induced, immune-mediated prothrombotic disorder leading to thrombocytopenia.	Hypercoagulability, venous or arterial thrombosis, thromboembolism.	173460	None (linked to PF4)	Gowthami, N Engl J Med 2006
6. TTP	Thrombotic thrombocytopenic purpura	Microangiopathic mechanical haemolytic anemia, thrombocytopenia, and visceral ischaemia.	Microangiopathic haemolytic anemia, reticulocytosis.	274150, 604134	ADAMTS13	Levy, Nature 2001
7. HELLP	Hemolysis, elevated liver enzymes and low platelets syndrome	Also pregnancy-associated thrombocytopenia. Form of severe preeclampsia, characterised by haemolysis, elevated liver enzymes, and thrombocytopenia.	Bleeding risk, and low coagulation profile.	189800, 614985, 612309	F5, HELLPAR (LINC)	Van Dijk, J Clin Invest 2012; Brenner, Br J Haemat 1996
8. VITT	Vaccin-induced thrombosis with thrombocytopenia	Thrombocytopenia induced by vaccines in particular directed at Sars-Cov-2 infections.	Systemic venous and/or arterial thrombosis.	N.d.	N.d.	Greinacher, NEJM 2021; von Hundelshausen, Thromb Haemost 2021

## Sheet: Table S2
No.	Disease type	Clinical phenotype and symptoms	Abnormalities in blood	Treatment	Pathophysiology of thrombocytopenia	Mechanisms related to platelet activation	Key references
1. ITP	Immune thrombocytopenia	Idiopathic thrombocytopenic purpura with isolated low platelet count, but normal bone marrow of no known other cause. Characteristic red or purple bruise-like rash and an increased tendency to bleed. Two distinct clinical syndromes: acute in children (after infection and often transient) and chronic in adults. Chronic immune thrombocytopenia when persisting for >6 months. Fatigue commonly reporte…	Single low platelet count <100 x 109/L in blood.	Patient observation, corticosteroids, immunoglobulin, anti-D immunoglobulin, B-lymphocyte suppression (rituximab), thrombopoietin receptor agonist, splenectomy.	Platelets coated with IgG antibodies are destructed via opsonization by splenic macrophages via Fcγ receptors, and by Kupffer cells in the liver. Antibodies can also inhibit platelet production from megakaryocytes. Antibody-mediated complement- or desialylation-induced destruction of platelets, involving cytotoxic T cells. Also possible microthrombus formation caused by antibodies.	IgG autoantibodies bind to glycoprotein complexes, particularly GPIb-V-IX and aIIbb3. Antigens from phagocytosed platelets presented by MHCII stimulate reactive T cells. Incidentally multivalent autoantibodies cause platelet activation via the FcgRIIA receptors. The glycoprotein CD40L (CD154) on activated platelets can interact with B-cell CD40, inducing B cell proliferation.	Rodeghiero, Am J Hematol 2016; Solanilla, Blood 2005; Cooper, New Eng J Med. 2019
2. SLE	Systemic lupus erythematosus	Autoimmune disease with inflammation affecting joints, skin, kidneys, brain, heart, lungs and blood cells. Diagnosis is difficult because of overlap with other ailments. Distinctive is a facial 'butterfly' rash on cheeks. Other symptoms are fatigue, fever, joint pain, skin lesions (sun, cold), shortness of breath, chest pain, dry eyes, headaches. SLE is most common in women between 15 and 45 year…	Haemolytic anaemia, low platelet and white blood cell counts. Increased erythrocyte sedimentation rate. Positive for antinuclear antibodies.	Nonsteroidal anti-inflammatory drugs (NSAIDs), corticosteroids (prednisone, methylprednisolone, Medrol), immuno-suppressants (azathioprine, mycophenolate, methotrexate, cyclosporine), B-lymphocyte suppression (belimumab, rituximab).	Thrombocytopenia due to impaired platelet production, increased sequestration of platelets in the spleen, and/or increased platelet destruction in the peripheral circulation. Platelets coated with immune complexes are sequestered in the microvasculature.	Platelets activate via FcγRIIA or Toll-like receptors, and release serotonin. Platelet-bound anti-phospholipid antibodies promote complement activation, resulting in immune complexes. Platelet-derived extracellular vesicles contribute to the circulatory autoantigens. Soluble mediators from platelets contribute to endothelial and lymphocyte activation. Increased circulating platelet–leukocyte aggr…	Linge, Nat Rev Rheumat 2018; Tsokos, Nat Rev Reumatol, 2016
3. APS	Antiphospholipid syndrome	Autoantibodies directed against (proteins binding to) phospholipids causing a hypercoaguable state. This can result in blood clots, stroke, heart attack, and in pregnancy-related complications (miscarriage or still birth). APS can be accompanied by other autoimmune diseases, most commonly SLE, and infections (Lyme disease, syphilis).	Autoimmune thrombocytopenia, lupus anticoagulant.	Low-dose aspirin, hydroxychloroquine, statins, warfarin, low-molecular-weight heparin.	Platelet destruction by anti-glycoprotein antibodies resulting in lower platelet counts. Splenomegaly might arise after splenic or portal vein thrombosis.	Anti-b2-GPI antibodies interact with platelet ApoER2’ and GPIbα receptors. Phosphatidylserine exposure is likely required. Anti-phospholipid antibodies can activate platelets via FcgRIIA receptors. Sensitized platelets for activation with other agonists.	Baroni, Platelets 2017; Giannakopoulos, New Eng J Med 2013; Baroni
4. DITP	Drug-induced thrombocytopenia	Thrombocytopenia raised by multiple drugs (chemotherapy, immunosuppressive therapy, quinines, integrin antagonist, etc.) often via an immune response.	Low platelet count, drug dependently accompanied with other blood abnormalities.	Discontinuation of drug, glucocorticoids. Platelet transfusion upon very low platelet counts.	Platelet (in)activation, platelet sequestration in organs and/or diminished platelet production.	Many drug-dependent antibodies are directed against abundant epitopes in particular for GPIb-V-IX and integrin αIIbβ3. Antiproliferative chemotherapeutics can suppress megakaryocyte development and platelet production. Some drugs can cause (formation of) inactive platelets.	Baaten, Haematologica 2018; Aster, Platelets 2007
5. HIT	Heparin-induced thrombocytopenia	Heparin-induced, immune-mediated prothrombotic disorder. Main clinical manifestations are venous and/or arterial thrombosis accompanied with thrombocytopenia. Increased inflammatory responses.	Low platelet count after heparin. Plasma with anti-PF4/heparin antibodies activating platelets.	Immediate discontinuation of heparins including low molecular weight heparins. Change in anticoagulant to e.g. argatroban, bivaluridin or danaparoid.	Platelets coated with anti-PF4/heparin antibodies are destructed by macrophages via Fcγ receptors.	Anti-PF4/heparin (polyanion) antibodies binding to FcγRIIA elicit platelet activation, aggregation, secretion, procoagulant microparticles release, and platelet-neutrophil aggregate formation. De-encrypted tissue factor causes endothelial damage and triggers thrombin generation.	Greinacher, NEJM 215; Hogan, Vasc Med 2020
6. TTP	Thrombotic thrombocytopenic purpura	TTP in 95% cases is an acquired autoimmune disorder. In 5% of cases, TTP or Upshaw-Schulman syndrome is an autosomal recessive thrombotic microangiopathy. Acute TTP shows mechanical hemolytic anemia, and visceral ischemia, linked to biallelic mutations in ADAMTS13. Also a cluster of single-nucleotide variants is identified.	Low platelet count and haemolytic anaemia.	Plasma therapy; glucocorticoids, vincristine, rituximab cyclosporine A, splenectomy.	Congenital or acquired ADAMTS13 deficiency in plasma accumulates ultralarge VWF multimers, causing platelet activation and formation of microthrombi.	In ultralarge multimeric VWF, the A1 domains bind to platelet GPIb-V-IX complexes, promoting platelet agglutiantion and activation. In microcirculation destruction of erythrocytes with fragmented cells. Absence of active ADAMTS13 retains ultralarge VWF multimers.	Sadler, Blood 2017; Feys, Blood 2012
7. HELLP	Hemolysis, elevated liver enzymes and low platelets syndrome	Characterized by hemolysis, elevated liver enzyme levels and low platelet count. Most common in last trimester of pregnancy or upon delivery. Symptoms are diverse, including headache, malaise, fatigue, fluid retention, nausea and vomiting, pain in abdomen, and rarely nosebleed or seizures. Associated with (pre)eclampsia.	Low platelet count, prolonged prothrombin time, haemolytic anaemia.	Main treatment is soon delivery, even premature. Blood transfusion in case of severe bleeding.	Damage of endothelial cells by exposure to TNFα. Increased ultra-large VWF multimers and activated platelets contributing to thrombocytopenia. Often accompanied by low ADAMTS13 levels.	Activated endothelial cells release ultra-large multimeric VWF, which promotes platelet agglutination and adhesion. Fibrin and platelet aggregates form in the microcirculation, leading to platelet consumption.	Nakamura, Biomed Res 1997; Azzam, Blood Coagul Fibrinol 2013
8. VITT	Covid-19 vaccine-induced thrombosis with thrombocytopenia	Patients present at 1-2 weeks after vaccination with cerebral sinus vein or other thrombosis and concomitant thrombocytopenia. A series of cases experience petechiae and gum bleeding. Also called vaccine-induced prothrombotic immune thrombocytopenia (VIPIT).	Low platelet count, low complement C4. In addition, activated platelets.	Primary treatment option (subacute) is therapeutic anticoagulation with non-heparins and intravenous immunoglobulins. Selected anticoagulants could be allowed for acute venous thromboembolism management.	Activation of (DAMP) antibodies and T cells responsible for the clearance of virus antigens can cross-react with antigens present on platelet membrane. Antibody-coated platelets cleared by macrophages, resulting in a shortened half-life of platelets. In addition, impaired platelet production by antibodies.	In analogy to HIT, antibodies to PF4 polyanion/heparin complexes may bind to platelets and activate FcγRIIA receptors. Platelet activation (P-selectin and phosphatidylserine exposure).	Greinacher, NEJM 2021; von Hundelshausen, Thromb Haemost 2021; Rizk, JAMA Cardiology 2021
